# Supplementary material for: Children in Tokyo Have a Long Sustained Axial Length from Age 3 Years: The Tokyo Myopia Study
Source: J Clin Med. 2022 Jul 29;11(15):4413. doi: 10.3390/jcm11154413 (PMC9369597; doi:10.3390/jcm11154413)
Supplement: Supplementary file 1 [file jcm-11-04413-s001.zip]

Archive with 1 entries (1 files):
- jcm-1794815-supplementary.pdf
